# Supplementary material for: Mitochondrial D-Loop Region Methylation Is Not Altered in Children with Autism Spectrum Disorder
Source: Epigenomes. 2026 Apr 4;10(2):25. doi: 10.3390/epigenomes10020025 (PMC13108014; doi:10.3390/epigenomes10020025)
Supplement: Supplementary file 1 [file epigenomes-10-00025-s001.zip]

Archive with 1 entries (1 files):
- epigenomes-4137601-supplementary.pdf
